# Supplementary material for: Microbiota Dynamics in Patients Treated with Fecal Microbiota Transplantation for Recurrent Clostridium difficile Infection
Source: PLoS One. 2013 Nov 26;8(11):e81330. doi: 10.1371/journal.pone.0081330 (PMC3841263; doi:10.1371/journal.pone.0081330)
Supplement: Table S1 — Numbers of reads and identified operational taxonomic units (OTUs) by sample. (XLSX) [file pone.0081330.s005.xlsx]

## Sheet: SupplementaryTable S1
Table S1. Number of reads and OTUs by sample.
Case	Sample	Reads	OTUs
1	D0	2647	171
1	D1y	2807	186
1	P1y	683	54
2	D0	1714	102
2	P0	4916	60
3	D0	1828	153
3	P0	2255	41
4	D0	5726	296
5	D0	2998	81
5	D1m	4538	132
5	D8w	5657	190
5	P0	2752	88
5	P1m	3717	126
5	P2m	4442	120
6a	D0	2021	81
6a	p0	3374	29
6b	D0	563	46
6b	P0	1194	33
8	D0	2702	92
8	D5m	5695	162
8	P0	2800	61
8	P1m	2830	80
8	P5m	342	42
8	P6w	1327	67
9	D0	3231	166
9	D3m	2555	121
9	D6w	3848	223
9	p0	3768	31
9	P3m	5403	193
9	p6w	2038	103
10	D0	2970	97
10	D1m	3671	166
10	P1m	3122	91
11	D0	3538	149
11	P0	4031	48
12	D0	3316	110
12	D1m	949	68
12	D2m	9919	391
12	D4m	1851	83
12	P0	3801	63
12	P1m	952	68
12	P2m	1914	79
12	P4m	3446	117
13	D0	2035	150
13	P0	3191	81
13	P1w	3479	135
14	D0	3885	109
14	D1m	6989	92
14	D1w	986	55
14	D2w	3585	162
14	D3w	6390	176
14	P0	8177	102
14	P1m	4234	172
14	P1w	3044	88
14	P2w	5267	120
14	P3w	557	67
